# Supplementary material for: Adult Hepatitis B Virus Vaccination Coverage in China from 2011 to 2021: A Systematic Review
Source: Vaccines (Basel). 2022 Jun 6;10(6):900. doi: 10.3390/vaccines10060900 (PMC9227759; doi:10.3390/vaccines10060900)
Supplement: Supplementary file 1 [file vaccines-10-00900-s001.zip]

Archive with 1 entries (1 files):
- vaccines-1689186-supplementary.pdf
